# Supplementary material for: Mineral, Nutritional, and Phytochemical Composition and Baking Properties of Teff and Watermelon Seed Flours
Source: Molecules. 2023 Apr 5;28(7):3255. doi: 10.3390/molecules28073255 (PMC10096663; doi:10.3390/molecules28073255)
Supplement: Supplementary file 1 [file molecules-28-03255-s001.zip]

Archive with 1 entries (1 files):
- molecules-2300397-supplementary.pdf
